# Supplementary material for: Changes in HIV Pre-exposure Prophylaxis (PrEP) Coverage at State and County Level During the COVID-19 Pandemic in the United States
Source: AIDS Behav. 2023 Sep 26;28(3):799–804. doi: 10.1007/s10461-023-04180-3 (PMC10896812; doi:10.1007/s10461-023-04180-3)
Supplement: Supplementary file 1 — Supplementary Material 1 [file 10461_2023_4180_MOESM1_ESM.xlsx]

## Sheet: Table 1
	eTable 1: Estimated Change in Weekly PrEP Coverage Nationally and by State and County Characteristics in United States, 2020
		Average PrEP Coverage (%)					Weekly growth rate, (%)
							Trend	Trend
		10.96*** [10.85-11.07] (196.88)	9.53*** [9.34-9.73] (97.43)	-1.26*** [-1.86,-0.67] (-4.29)	-11.4964		0.07*** [0.05,0.08] (9.01)	-0.05*** [-0.07,-0.02] (-3.49)	-0.11*** [-0.14,-0.08] (-7.77)
		11.37*** [11.25-11.49] (185.09)	9.80*** [9.59-10.01] (90.72)	-1.37*** [-1.98,-0.76] (-4.57)	-12.0493		0.05*** [0.03,0.07] (4.85)	-0.05*** [-0.08,-0.02] (-3.46)	-0.10*** [-0.13,-0.07] (-5.86)
		12.72*** [12.57-12.87] (163.17)	10.72*** [10.46-10.99] (78.26)	-1.60*** [-2.33,-0.87] (-4.42)	-12.5786		0.02 [-0.00,0.05] (1.70)	-0.06*** [-0.09,-0.02] (-3.30)	-0.08*** [-0.13,-0.03] (-3.57)
		13.29*** [13.13-13.45] (162.28)	11.19*** [10.91-11.48] (77.75)	-1.82*** [-2.60,-1.03] (-4.70)	-13.6945		0.03** [0.01,0.06] (2.56)	-0.06*** [-0.09,-0.02] (-3.18)	-0.09*** [-0.13,-0.05] (-4.13)
		9.32*** [9.21-9.42] (171.19)	7.92*** [7.74-8.11] (82.81)	-0.29 [-0.78,0.19] (-1.23)	-3.11159		-0.03 [-0.08,0.01] (-1.42)	-0.06*** [-0.08,-0.03] (-4.19)	-0.02 [-0.08,0.04] (-0.80)
		9.51*** [9.43-9.59] (246.34)	8.52*** [8.39-8.66] (125.56)	-1.06*** [-1.50,-0.62] (-4.84)	-11.1462		0.09*** [0.07,0.11] (11.63)	-0.04*** [-0.06,-0.02] (-3.88)	-0.13*** [-0.15,-0.11] (-12.40)
		7.35*** [7.32-7.38] (512.81)	6.98*** [6.93-7.03] (277.13)	-0.48*** [-0.65,-0.31] (-5.65)	-6.53061		0.07*** [0.06,0.09] (8.61)	-0.02*** [-0.03,-0.01] (-6.24)	-0.09*** [-0.11,-0.07] (-9.58)
		6.53*** [6.40-6.68] (101.89)	6.47*** [6.34-6.60] (98.58)	-0.12 [-0.46,0.22] (-0.70)	-1.849		-0.00 [-0.03,0.03] (-0.13)	0.00 [-0.02,0.03] (0.34)	0.01 [-0.03,0.05] (0.31)
		7.50*** [7.47-7.54] (444.23)	7.07*** [7.01-7.13] (238.12)	-0.55*** [-0.73,-0.36] (-6.08)	-7.33333		0.09*** [0.07,0.10] (10.35)	-0.02*** [-0.03,-0.02] (-6.94)	-0.11*** [-0.13,-0.09] (-11.44)
		12.81*** [12.67-12.94] (186.30)	11.05*** [10.81-11.29] (91.41)	-1.65*** [-2.40,-0.91] (-4.49)	-12.8806		0.09*** [0.07,0.10] (11.42)	-0.06*** [-0.09,-0.02] (-3.43)	-0.15*** [-0.18,-0.11] (-8.79)
		8.60*** [8.53-8.68] (220.68)	7.60*** [7.47-7.74] (110.97)	-0.76*** [-1.17,-0.35] (-3.79)	-8.83721		0.04*** [0.02,0.05] (4.98)	-0.04*** [-0.05,-0.02] (-3.60)	-0.07*** [-0.10,-0.05] (-5.81)
	Note:
	a: Before pandemic period is defined as December 29,2019, through the week of March 8,2020. The during pandemic period is defined the week of March 29, 2020, through the week of November 8, 2020.
	Asterisks indicate statistical significance at the 5% (**) and 1% (***) levels. Autocorrelation is addressed by using Newey–West standard errors to calculate CI, with lag up to 5.
	Numbers in brackets present 95% confidence intervals. t statistics in parentheses. Intervention week is March 29 ,2020.
	b: Predicted levels of PrEP coverage are calculated from a linear regression of the weekly PrEP coverage on the weekly trends.
	c: The change in level reports the coefficient of immediate change in the outcome in the interrupted time series analysis.
	d: This column reports (Change in Level/Level Before Pandemic)x100
	e: The trend is estimated as the coefficient on the weekly trend in the interrupted time series analysis.
	f: This column reports the coefficient on the interaction term (Covid-19 x Trend) in the interrupted time series analysis.
	g: States with HIV-specific criminal laws refer to states with laws targeting sex, non-disclosure, exposure to bodily fluids, needle-sharing, sex work, and donation of blood,organ, and semen. The following states are assigned to the states with HIV-specific criminal laws:
	Arkansas, Delaware, Florida, Georgia, Idaho, Indiana, Iowa, Kentucky, Louisiana, Maryland, Michigan, Mississippi, Missouri, Nebraska, Nevada, North Carolina, North Dakota, Ohio, Oklahoma, Pennsylvania, South Carolina, South Dakota, Tennessee, Utah, and Washington.
	h: Urbanization status was defined as rural or urban following the 2013 National Center for Health Statistics' (NCHS) Urban–Rural Classification Scheme for Counties.
	Counties are defined urban if located in large central metro, large fringe metro, medium metro, and small metro.
	i: Phase 1 of the Ending the HIV Epidemic initiative focuses on 48 counties, Washington D.C., and San Juan, Puerto Rico,
	where more than 50% of HIV diagnoses occurred, and 7 states with substantial burden of HIV in rural areas that include Alabama, Arkansas, Kentucky, Mississippi, Missouri, Oklahoma, and South Carolina.
	j: Racial composition refers to the majority racial and ethnic composition (≥50% white, Black, or Hispanic/Latino) at county level. Diverse counties refer to where none of these ethnic populations form a majority.
	There is no EHE rural counties with predominantly Hispanic/Latino population among 529 counties.

## Sheet: Table 2
eTable 2. Changes in the Level and Growth Rate of Weekly PrEP coverage during the COVID-19 pandemic by State, 2020 (Figure 2A)
		Average PrEP Coverage (%)									Weekly growth rate, (%)
	Population		Before		During		Change in Level
State	At Risk, 2020		coeff.		coeff.		coeff.	P-value			Trend	Trend
California	165030	12.42*** [12.24-12.60] (138.50)	12.4	10.45*** [10.15-10.74] (69.21)	10.4	-1.51*** [-2.19,-0.83] (-4.50)	-1.51	<0.01	-12.1578		0.03*** [0.01,0.05] (3.19)	-0.07*** [-0.10,-0.04] (-4.32)	-0.10*** [-0.14,-0.06] (-5.02)
Florida	125330	6.54*** [6.47-6.60] (197.04)	6.54	5.81*** [5.70-5.92] (103.99)	5.81	-0.05 [-0.36,0.25] (-0.34)	-0.05		-0.764526		-0.05*** [-0.08,-0.02] (-3.09)	-0.03*** [-0.05,-0.01] (-3.38)	0.02 [-0.02,0.06] (1.00)
Texas	123790	7.46*** [7.35-7.57] (137.18)	7.46	6.26*** [6.08-6.44] (68.43)	6.26	-0.69*** [-1.03,-0.34] (-4.05)	-0.69	<0.01	-9.24933		-0.06*** [-0.09,-0.04] (-6.41)	-0.03*** [-0.05,-0.01] (-3.48)	0.03** [0.00,0.06] (2.28)
New York	72640	27.09*** [26.74-27.44] (150.23)	27	23.12*** [22.53-23.72] (76.18)	23.1	-4.49*** [-6.43,-2.54] (-4.66)	-4.49	<0.01	-16.5744		0.15*** [0.11,0.20] (6.92)	-0.11** [-0.20,-0.02] (-2.36)	-0.26*** [-0.37,-0.16] (-5.15)
Illinois	55860	12.42*** [12.26-12.57] (158.04)	12.4	10.69*** [10.43-10.95] (80.82)	10.6	-1.74*** [-2.63,-0.84] (-3.93)	-1.74	<0.01	-14.0097		0.08*** [0.06,0.10] (10.17)	-0.06*** [-0.09,-0.02] (-3.11)	-0.14*** [-0.17,-0.11] (-8.67)
Ohio	40320	7.80*** [7.76-7.85] (318.18)	7.8	7.27*** [7.18-7.35] (175.96)	7.27	-0.93*** [-1.27,-0.59] (-5.46)	-0.93	<0.01	-11.9231		0.05*** [0.05,0.06] (11.59)	-0.01 [-0.03,0.00] (-1.55)	-0.07*** [-0.08,-0.05] (-8.28)
Washington	40050	13.67*** [13.48-13.85] (145.48)	13.6	11.60*** [11.29-11.91] (73.36)	11.6	-1.62*** [-2.32,-0.92] (-4.66)	-1.62	<0.01	-11.8508		0.21*** [0.18,0.24] (13.88)	-0.11*** [-0.14,-0.07] (-5.91)	-0.31*** [-0.35,-0.27] (-16.86)
Georgia	39030	10.47*** [10.33-10.61] (142.85)	10.4	8.86*** [8.61-9.10] (71.79)	8.86	-0.85*** [-1.32,-0.37] (-3.60)	-0.85	<0.01	-8.11843		-0.06*** [-0.09,-0.03] (-4.43)	-0.05*** [-0.07,-0.03] (-4.07)	0.01 [-0.03,0.05] (0.54)
Pennsylvania	36490	12.54*** [12.40-12.67] (185.34)	12.5	11.05*** [10.83-11.27] (97.04)	11	-1.56*** [-2.26,-0.87] (-4.55)	-1.56	<0.01	-12.4402		0.02 [-0.00,0.04] (1.92)	-0.04** [-0.07,-0.01] (-2.55)	-0.06*** [-0.09,-0.02] (-3.55)
North Carolina	32490	7.70*** [7.64-7.77] (233.32)	7.7	6.98*** [6.87-7.09] (125.54)	6.98	-0.80*** [-1.22,-0.39] (-3.90)	-0.8	<0.01	-10.3896		0.05*** [0.03,0.07] (5.09)	-0.03*** [-0.04,-0.01] (-3.43)	-0.07*** [-0.09,-0.06] (-8.39)
Virginia	31430	6.45*** [6.43-6.47] (766.30)	6.45	6.63*** [6.61-6.66] (468.32)	6.63	-0.75*** [-1.15,-0.36] (-3.89)	-0.75	<0.01	-11.6279		0.14*** [0.12,0.16] (13.74)	0.01 [-0.01,0.02] (0.79)	-0.13*** [-0.15,-0.12] (-15.32)
Michigan	29570	7.00*** [6.95-7.05] (302.78)	7	6.49*** [6.42-6.57] (166.81)	6.49	-0.88*** [-1.33,-0.42] (-3.91)	-0.88	<0.01	-12.5714		0.10*** [0.09,0.11] (20.24)	-0.02** [-0.04,0.00] (-2.03)	-0.12*** [-0.14,-0.10] (-11.44)
Maryland	27300	8.02*** [7.97-8.07] (314.40)	8.02	7.46*** [7.38-7.55] (173.71)	7.46	-1.14*** [-1.68,-0.59] (-4.19)	-1.14	<0.01	-14.2145		0.16*** [0.14,0.17] (17.66)	-0.03** [-0.05,-0.01] (-2.48)	-0.18*** [-0.21,-0.16] (-14.97)
Arizona	25780	7.35*** [7.29-7.41] (250.20)	7.35	6.70*** [6.61-6.80] (135.57)	6.7	-0.69*** [-1.06,-0.32] (-3.78)	-0.69	<0.01	-9.38776		0.03*** [0.01,0.05] (3.26)	-0.02 [-0.04,0.00] (-1.91)	-0.05*** [-0.08,-0.02] (-3.33)
New Jersey	25280	11.13*** [11.04-11.22] (238.88)	11.1	10.10*** [9.95-10.26] (128.85)	10.1	-1.54*** [-2.25,-0.84] (-4.46)	-1.54	<0.01	-13.8365		0.12*** [0.09,0.14] (8.82)	-0.03** [-0.06,-0.01] (-2.42)	-0.15*** [-0.18,-0.12] (-10.93)
Colorado	25120	6.90*** [6.88-6.93] (509.23)	6.9	6.60*** [6.56-6.65] (289.45)	6.6	-0.98*** [-1.57,-0.38] (-3.33)	-0.98	<0.01	-14.2029		0.09*** [0.08,0.10] (16.66)	0.00 [-0.03,0.02] (-0.35)	-0.10*** [-0.12,-0.07] (-7.93)
Massachusetts	24900	26.09*** [25.79-26.40] (167.12)	26	22.66*** [22.14-23.17] (86.21)	22.6	-2.52*** [-3.43,-1.62] (-5.63)	-2.52	<0.01	-9.65887		0.49*** [0.45,0.54] (21.26)	-0.21*** [-0.25,-0.17] (-11.85)	-0.70*** [-0.75,-0.66] (-32.59)
Tennessee	22460	9.99*** [9.85-10.12] (146.42)	9.99	8.49*** [8.26-8.71] (73.92)	8.49	-0.88*** [-1.52,-0.25] (-2.83)	-0.88	<0.01	-8.80881		0.14*** [0.08,0.19] (5.23)	-0.08*** [-0.11,-0.06] (-6.29)	-0.22*** [-0.28,-0.16] (-7.36)
Indiana	22170	5.72*** [5.69-5.74] (416.84)	5.72	5.41*** [5.37-5.46] (234.57)	5.41	-0.45*** [-0.62,-0.28] (-5.34)	-0.45	<0.01	-7.86713		0.01*** [0.00,0.02] (3.20)	0.00 [-0.01,0.00] (-1.08)	-0.01** [-0.03,-0.00] (-2.35)
Minnesota	21720	9.43*** [9.43-9.43] (6128.75)	9.43	9.47*** [9.46-9.47] (3654.12)	9.47	-1.10*** [-1.76,-0.45] (-3.40)	-1.1	<0.01	-11.6649		0.22*** [0.20,0.24] (20.58)	-0.01 [-0.04,0.02] (-0.73)	-0.23*** [-0.26,-0.21] (-19.00)
Oregon	19750	8.51*** [8.47-8.54] (511.67)	8.51	8.14*** [8.08-8.19] (290.90)	8.14	-1.72*** [-2.51,-0.93] (-4.41)	-1.72	<0.01	-20.2115		0.18*** [0.16,0.21] (13.54)	0.00 [-0.03,0.03] (-0.29)	-0.19*** [-0.22,-0.16] (-12.72)
Missouri	18370	8.32*** [8.24-8.40] (208.39)	8.32	7.44*** [7.31-7.57] (110.73)	7.44	-0.75*** [-1.11,-0.39] (-4.23)	-0.75	<0.01	-9.01442		-0.01 [-0.02,0.01] (-0.74)	-0.02** [-0.04,-0.01] (-2.58)	-0.02 [-0.05,0.01] (-1.26)
Louisiana	15920	8.86*** [8.75-8.96] (161.00)	8.86	7.65*** [7.46-7.83] (82.58)	7.65	-0.54** [-0.96,-0.12] (-2.58)	-0.54	<0.05	-6.09481		-0.04*** [-0.05,-0.03] (-9.19)	-0.04*** [-0.06,-0.02] (-4.54)	0.00 [-0.01,0.02] (0.44)
Kentucky	12990	7.16*** [7.12-7.21] (327.85)	7.16	6.68*** [6.61-6.75] (181.70)	6.68	-0.77*** [-1.17,-0.38] (-3.99)	-0.77	<0.01	-10.7542		0.05*** [0.03,0.06] (5.49)	-0.01 [-0.03,0.00] (-1.43)	-0.06*** [-0.08,-0.04] (-6.06)
Wisconsin	12980	10.68*** [10.59-10.77] (232.75)	10.6	9.67*** [9.52-9.82] (125.21)	9.67	-0.45*** [-0.70,-0.21] (-3.77)	-0.45	<0.01	-4.21348		0.07*** [0.04,0.09] (5.30)	-0.05*** [-0.07,-0.04] (-10.46)	-0.12*** [-0.15,-0.09] (-7.81)
Nevada	11390	7.79*** [7.71-7.87] (183.52)	7.79	6.86*** [6.72-7.00] (95.96)	6.86	-0.90*** [-1.31,-0.49] (-4.44)	-0.9	<0.01	-11.5533		-0.03 [-0.05,0.00] (-1.75)	-0.02 [-0.04,0.00] (-1.72)	0.01 [-0.03,0.05] (0.35)
Oklahoma	11030	5.49*** [5.44-5.54] (210.96)	5.49	4.91*** [4.83-5.00] (112.26)	4.91	-0.24*** [-0.37,-0.10] (-3.62)	-0.24	<0.01	-4.37158		0.09*** [0.08,0.10] (34.48)	-0.04*** [-0.05,-0.03] (-8.13)	-0.13*** [-0.14,-0.12] (-22.75)
Alabama	11020	11.78*** [11.67-11.89] (210.50)	11.7	10.55*** [10.36-10.73] (111.99)	10.5	-0.12 [-0.28,0.04] (-1.55)	-0.12		-1.01868		0.04*** [0.02,0.07] (3.86)	-0.07*** [-0.08,-0.06] (-13.78)	-0.12*** [-0.15,-0.09] (-8.60)
South Carolina	10390	7.96*** [7.89-8.04] (220.10)	7.96	7.17*** [7.05-7.29] (117.69)	7.17	-0.66*** [-1.08,-0.23] (-3.13)	-0.66	<0.01	-8.29146		-0.02** [-0.05,-0.00] (-2.09)	-0.02** [-0.03,0.00] (-2.48)	0.01 [-0.02,0.03] (0.56)
Connecticut	9560	11.69*** [11.56-11.83] (171.20)	11.6	10.19*** [9.96-10.42] (88.64)	10.1	-2.20*** [-3.13,-1.27] (-4.77)	-2.2	<0.01	-18.8195		0.12*** [0.09,0.15] (8.51)	-0.04** [-0.07,0.00] (-2.23)	-0.16*** [-0.19,-0.13] (-10.11)
Utah	6840	11.35*** [11.19-11.51] (140.35)	11.3	9.57*** [9.30-9.83] (70.31)	9.57	-1.56*** [-2.19,-0.92] (-4.92)	-1.56	<0.01	-13.7445		0.05*** [0.03,0.06] (6.07)	-0.06*** [-0.08,-0.03] (-4.71)	-0.10*** [-0.13,-0.08] (-10.07)
New Mexico	6800	6.63*** [6.57-6.70] (195.95)	6.63	5.89*** [5.78-6.00] (103.34)	5.89	-0.61*** [-0.99,-0.22] (-3.16)	-0.61	<0.01	-9.2006		0.03*** [0.02,0.04] (8.13)	-0.03*** [-0.05,-0.01] (-3.33)	-0.06*** [-0.08,-0.04] (-6.60)
West Virginia	5250	5.05*** [4.99-5.11] (174.48)	5.05	4.41*** [4.32-4.51] (90.59)	4.41	-0.26*** [-0.42,-0.11] (-3.45)	-0.26	<0.01	-5.14851		-0.02** [-0.04,-0.00] (-2.04)	-0.02*** [-0.03,-0.02] (-6.82)	-0.00 [-0.02,0.01] (-0.50)
Arkansas	5130	7.89*** [7.86-7.92] (454.85)	7.89	7.51*** [7.45-7.57] (257.15)	7.51	-0.88*** [-1.48,-0.27] (-2.91)	-0.88	<0.01	-11.1534		0.05** [0.01,0.09] (2.30)	0.00 [-0.02,0.02] (-0.32)	-0.05** [-0.09,-0.01] (-2.68)
Kansas	5060	8.64*** [8.59-8.68] (367.80)	8.64	8.12*** [8.04-8.20] (205.44)	8.12	-0.41** [-0.73,-0.10] (-2.63)	-0.41	<0.05	-4.74537		0.05*** [0.01,0.08] (2.83)	-0.03*** [-0.04,-0.01] (-3.88)	-0.07*** [-0.11,-0.04] (-3.93)
Idaho	4790	4.49*** [4.44-4.54] (167.19)	4.49	5.08*** [4.99-5.17] (112.39)	5.08	-0.83*** [-1.13,-0.52] (-5.45)	-0.83	<0.01	-18.4855		0.20*** [0.15,0.25] (8.29)	0.02*** [0.01,0.03] (3.72)	-0.19*** [-0.24,-0.13] (-7.24)
Iowa	4760	17.36*** [17.36-17.36] (14954.52)	17.3	17.38*** [17.38-17.39] (8897.73)	17.3	-2.51*** [-3.96,-1.06] (-3.50)	-2.51	<0.01	-14.4585		0.35*** [0.32,0.39] (22.64)	0.01 [-0.06,0.08] (0.20)	-0.35*** [-0.41,-0.29] (-11.24)
Mississippi	4530	8.63*** [8.53-8.74] (159.78)	8.63	7.44*** [7.27-7.62] (81.85)	7.44	-0.68*** [-1.06,-0.30] (-3.58)	-0.68	<0.01	-7.87949		-0.01 [-0.04,0.03] (-0.29)	-0.04*** [-0.06,-0.03] (-5.94)	-0.04 [-0.08,0.00] (-1.84)
Delaware	4400	6.11*** [6.05-6.17] (195.67)	6.11	5.42*** [5.32-5.52] (103.18)	5.42	-0.41** [-0.73,-0.08] (-2.55)	-0.41	<0.05	-6.71031		0.04*** [0.04,0.05] (14.97)	-0.03*** [-0.05,-0.02] (-3.91)	-0.07*** [-0.09,-0.06] (-8.81)
Hawaii	4360	8.94*** [8.81-9.07] (133.50)	8.94	7.47*** [7.25-7.69] (66.24)	7.47	-1.41*** [-2.08,-0.74] (-4.25)	-1.41	<0.01	-15.7718		0.21*** [0.18,0.25] (12.75)	-0.08*** [-0.10,-0.06] (-7.09)	-0.29*** [-0.32,-0.26] (-19.46)
Maine	3950	9.46*** [9.45-9.47] (2043.99)	9.46	9.36*** [9.34-9.37] (1201.25)	9.36	-1.09*** [-1.85,-0.33] (-2.89)	-1.09	<0.01	-11.5222		0.27*** [0.24,0.29] (19.44)	-0.03 [-0.06,0.01] (-1.62)	-0.29*** [-0.33,-0.25] (-14.99)
Rhode Island	3880	14.22*** [14.12-14.31] (283.28)	14.2	13.11*** [12.95-13.28] (155.22)	13.1	-1.75*** [-2.58,-0.92] (-4.27)	-1.75	<0.01	-12.3066		0.04*** [0.01,0.08] (2.88)	-0.02 [-0.05,0.02] (-0.99)	-0.06*** [-0.10,-0.03] (-3.47)
New Hampshire	3020	9.01*** [8.97-9.05] (464.59)	9.01	8.58*** [8.52-8.65] (262.93)	8.58	-1.52*** [-2.11,-0.92] (-5.17)	-1.52	<0.01	-16.8701		0.21*** [0.14,0.27] (6.21)	-0.02*** [-0.03,-0.01] (-4.33)	-0.23*** [-0.29,-0.16] (-7.20)
Montana	2290	7.75*** [7.69-7.80] (268.17)	7.75	7.11*** [7.02-7.21] (146.24)	7.11	-0.46 [-1.10,0.18] (-1.44)	-0.46		-5.93548		0.10*** [0.06,0.14] (5.56)	-0.04*** [-0.06,-0.02] (-3.80)	-0.14*** [-0.18,-0.11] (-8.43)
Nebraska	2180	15.14*** [15.12-15.16] (1438.96)	15.1	14.91*** [14.88-14.94] (841.80)	14.9	-1.17** [-2.29,-0.04] (-2.10)	-1.17	<0.05	-7.72787		0.15*** [0.10,0.21] (5.74)	-0.01 [-0.04,0.03] (-0.42)	-0.16*** [-0.21,-0.11] (-6.66)
Alaska	1780	5.52*** [5.51-5.54] (733.94)	5.52	5.36*** [5.33-5.38] (422.96)	5.36	-0.28 [-0.58,0.01] (-1.96)	-0.28		-5.07246		0.09*** [0.06,0.12] (6.21)	-0.02*** [-0.03,-0.01] (-3.43)	-0.11*** [-0.14,-0.08] (-7.46)
North Dakota	1520	6.80*** [6.78-6.82] (827.21)	6.8	6.62*** [6.59-6.65] (478.36)	6.62	-0.32*** [-0.55,-0.09] (-2.83)	-0.32	<0.01	-4.70588		0.23*** [0.20,0.25] (17.43)	-0.05*** [-0.06,-0.04] (-9.83)	-0.27*** [-0.30,-0.24] (-18.15)
Vermont	1060	14.55*** [14.53-14.58] (1299.99)	14.5	14.31*** [14.27-14.35] (759.24)	14.3	-2.67*** [-3.48,-1.87] (-6.75)	-2.67	<0.01	-18.3505		0.52*** [0.48,0.57] (22.74)	-0.04** [-0.07,0.00] (-2.28)	-0.56*** [-0.61,-0.51] (-23.02)
South Dakota	910	9.79*** [9.70-9.88] (203.94)	9.79	8.73*** [8.58-8.89] (108.09)	8.73	-0.32 [-0.68,0.05] (-1.74)	-0.32		-3.26864		-0.00 [-0.06,0.05] (-0.15)	-0.05*** [-0.06,-0.04] (-8.97)	-0.04 [-0.10,0.01] (-1.51)
Wyoming	890	4.92*** [4.91-4.92] (1444.51)	4.92	4.84*** [4.83-4.85] (845.09)	4.84	-0.55*** [-0.95,-0.15] (-2.77)	-0.55	<0.01	-11.1789		0.09*** [0.06,0.12] (6.12)	-0.01 [-0.03,0.02] (-0.55)	-0.10*** [-0.14,-0.06] (-4.99)
Note:
a: Before pandemic period is defined as December 29,2019, through the week of March 8,2020. The during pandemic period is defined the week of March 29, 2020, through the week of November 8, 2020.
Asterisks indicate statistical significance at the 5% (**) and 1% (***) levels. Autocorrelation is addressed by using Newey–West standard errors to calculate CI, with lag up to 5.
Numbers in brackets present 95% confidence intervals. t statistics in parentheses. Intervention week is March 29 ,2020.
b: Predicted levels of PrEP coverage are calculated from a linear regression of the weekly PrEP coverage on the weekly trends.
c: The change in level reports the coefficient of immediate change in the outcome in the interrupted time series analysis.
d: This column reports (Change in Level/Level Before Pandemic)x100
e: The trend is estimated as the coefficient on the weekly trend in the interrupted time series analysis.
f: This column reports the coefficient on the interaction term (Covid-19 x Trend) in the interrupted time series analysis.

## Sheet: Table 3
eTable 3. Changes in Weekly PrEP coverage in the U.S. by County for Urban EHE Priority Counties (Figure 2B)
		Average PrEP Coverage (%)									Weekly growth rate, (%)
	Population		Before		During		change in level
County, State	At Risk, 2020		coeff.		coeff.		coeff.	p-value			Trend	Trend
Los Angeles County, California	67450	8.55*** [8.42-8.68] (126.11)	8.55	7.06*** [6.83-7.28] (61.85)	7.06	-1.15*** [-1.69,-0.61] (-4.28)	-1.15	<0.01	-13.4503		-0.03** [-0.05,-0.01] (-2.48)	-0.04*** [-0.07,-0.02] (-3.27)	-0.01 [-0.05,0.02] (-0.73)
Harris County, Texas	40670	6.50*** [6.42-6.58] (163.56)	6.5	5.63*** [5.50-5.76] (84.10)	5.63	-0.40*** [-0.61,-0.19] (-3.89)	-0.4	<0.01	-6.15385		-0.02** [-0.04,-0.00] (-2.29)	-0.03*** [-0.04,-0.02] (-5.45)	-0.01 [-0.03,0.01] (-1.08)
Cook County, Illinois	39060	14.78*** [14.57-14.99] (136.33)	14.7	12.39*** [12.04-12.75] (67.92)	12.3	-2.31*** [-3.37,-1.25] (-4.40)	-2.31	<0.01	-15.6292		0.06*** [0.04,0.08] (6.77)	-0.07*** [-0.12,-0.03] (-3.21)	-0.13*** [-0.17,-0.09] (-6.46)
Dallas County, Texas	28670	4.71*** [4.62-4.80] (102.68)	4.71	3.70*** [3.55-3.85] (47.93)	3.7	-0.39** [-0.68,-0.09] (-2.62)	-0.39	<0.05	-8.28025		-0.17*** [-0.20,-0.13] (-9.93)	-0.01 [-0.03,0.01] (-1.10)	0.16*** [0.12,0.20] (7.70)
Maricopa County, Arizona	22720	6.18*** [6.12-6.23] (238.17)	6.18	5.60*** [5.52-5.69] (128.42)	5.6	-0.69*** [-1.00,-0.37] (-4.43)	-0.69	<0.01	-11.165		0.02*** [0.01,0.04] (2.98)	-0.01 [-0.03,0.00] (-1.67)	-0.04*** [-0.06,-0.01] (-3.08)
Miami-Dade County, Florida	21760	11.41*** [11.27-11.55] (158.35)	11.4	9.82*** [9.58-10.06] (81.01)	9.82	1.63*** [0.59,2.67] (3.17)	1.63	<0.05	14.2857		-0.16*** [-0.27,-0.05] (-2.96)	-0.10*** [-0.17,-0.04] (-3.27)	0.06 [-0.08,0.19] (0.83)
Broward County, Florida	20470	6.47*** [6.36-6.58] (116.51)	6.47	5.25*** [5.06-5.43] (56.15)	5.25	-0.01 [-0.29,0.27] (-0.06)	-0.01		-0.15456		-0.09*** [-0.12,-0.05] (-4.82)	-0.05*** [-0.06,-0.04] (-8.12)	0.04 [-0.00,0.08] (1.99)
King County, Washington	17890	20.16*** [19.97-20.36] (204.33)	20.1	17.99*** [17.67-18.32] (108.32)	17.9	-3.02*** [-4.35,-1.68] (-4.57)	-3.02	<0.01	-14.9802		0.24*** [0.20,0.29] (11.05)	-0.07** [-0.13,-0.02] (-2.68)	-0.32*** [-0.37,-0.26] (-11.40)
Kings County, New York	15650	9.70*** [9.59-9.82] (171.38)	9.7	8.46*** [8.27-8.65] (88.74)	8.46	-1.66*** [-2.24,-1.09] (-5.85)	-1.66	<0.01	-17.1134		0.05*** [0.04,0.07] (7.91)	-0.03 [-0.06,0.00] (-1.93)	-0.08*** [-0.12,-0.05] (-4.85)
New York County, New York	15540	77.43*** [76.41-78.45] (149.21)	77.4	66.01*** [64.30-67.73] (75.57)	66	-15.07*** [-21.41,-8.73] (-4.80)	-15		-19.4627		0.25*** [0.10,0.40] (3.41)	-0.21 [-0.52,0.09] (-1.42)	-0.47*** [-0.81,-0.12] (-2.76)
Orange County, Florida	15310	6.42*** [6.33-6.51] (145.00)	6.42	5.45*** [5.30-5.59] (73.07)	5.45	-1.03*** [-1.70,-0.35] (-3.07)	-1.03	<0.01	-16.0436		-0.04*** [-0.05,-0.02] (-5.05)	-0.01 [-0.04,0.01] (-1.03)	0.03** [0.00,0.05] (2.19)
San Diego County, California	14500	16.34*** [16.09-16.58] (129.24)	16.3	13.56*** [13.14-13.97] (63.71)	13.5	-1.49*** [-1.98,-1.00] (-6.17)	-1.49	<0.01	-9.11873		-0.03*** [-0.06,-0.01] (-2.74)	-0.10*** [-0.12,-0.08] (-9.35)	-0.07*** [-0.10,-0.03] (-4.16)
Fulton County, Georgia	13120	19.40*** [19.04-19.76] (106.04)	19.4	15.38*** [14.77-15.98] (49.93)	15.3	-1.67*** [-2.77,-0.57] (-3.08)	-1.67	<0.01	-8.60825		-0.23*** [-0.31,-0.16] (-6.63)	-0.12*** [-0.18,-0.06] (-4.10)	0.11** [0.01,0.22] (2.27)
District of Columbia	12950	30.38*** [30.02-30.74] (164.83)	30.3	26.33*** [25.72-26.94] (84.85)	26.3	-5.71*** [-8.42,-3.01] (-4.27)	-5.71	<0.01	-18.7953		0.72*** [0.57,0.87] (9.80)	-0.19*** [-0.29,-0.10] (-4.15)	-0.91*** [-1.04,-0.78] (-13.89)
Hillsborough County, Florida	12910	4.26*** [4.22-4.29] (234.00)	4.26	3.86*** [3.80-3.92] (125.95)	3.86	-0.66*** [-0.87,-0.45] (-6.37)	-0.66	<0.01	-15.493		-0.08*** [-0.10,-0.06] (-7.40)	0.01*** [0.00,0.03] (2.81)	0.10*** [0.07,0.12] (7.04)
Bexar County, Texas	11920	5.69*** [5.63-5.74] (220.41)	5.69	5.12*** [5.03-5.20] (117.88)	5.12	-0.51*** [-0.74,-0.29] (-4.56)	-0.51	<0.01	-8.96309		0.01 [-0.01,0.04] (1.04)	-0.02*** [-0.03,-0.01] (-4.09)	-0.03** [-0.06,-0.00] (-2.25)
San Bernardino County, California	11890	2.08*** [2.05-2.11] (143.62)	2.08	1.76*** [1.72-1.81] (72.25)	1.76	-0.10 [-0.22,0.02] (-1.63)	-0.1		-4.80769		-0.02*** [-0.03,-0.02] (-19.44)	-0.01*** [-0.02,0.00] (-3.42)	0.01*** [0.01,0.02] (3.89)
Clark County, Nevada	11670	6.08*** [6.01-6.15] (168.33)	6.08	5.29*** [5.17-5.41] (86.93)	5.29	-0.83*** [-1.18,-0.49] (-4.85)	-0.83	<0.01	-13.6513		0.00 [-0.02,0.03] (0.07)	-0.02** [-0.04,0.00] (-2.03)	-0.02 [-0.05,0.02] (-1.09)
Franklin County, Ohio	11620	10.26*** [10.23-10.28] (715.53)	10.2	9.94*** [9.89-9.99] (412.02)	9.94	-1.22*** [-1.80,-0.64] (-4.27)	-1.22	<0.01	-11.8908		0.10*** [0.07,0.13] (6.73)	0.00 [-0.02,0.03] (0.05)	-0.10*** [-0.13,-0.06] (-6.15)
Travis County, Texas	11590	17.38*** [16.87-17.89] (66.86)	17.3	11.66*** [10.80-12.52] (26.65)	11.6	-2.93*** [-4.22,-1.64] (-4.60)	-2.93	<0.01	-16.8585		-0.31*** [-0.36,-0.27] (-13.76)	-0.16*** [-0.22,-0.10] (-5.10)	0.15*** [0.07,0.24] (3.73)
Tarrant County, Texas	11340	5.03*** [4.95-5.11] (123.11)	5.03	5.93*** [5.80-6.06] (86.21)	5.93	0.37*** [0.17,0.58] (3.76)	0.37	<0.05	7.35586		-0.04** [-0.07,-0.00] (-2.28)	0.04*** [0.04,0.05] (14.40)	0.08*** [0.05,0.11] (5.00)
Riverside County, California	11080	8.28*** [8.12-8.44] (101.22)	8.28	6.48*** [6.21-6.75] (47.06)	6.48	-0.67*** [-0.96,-0.39] (-4.81)	-0.67	<0.01	-8.09179		-0.15*** [-0.18,-0.13] (-11.20)	-0.05*** [-0.06,-0.03] (-6.70)	0.11*** [0.07,0.14] (6.17)
San Francisco County, California	10840	47.24*** [46.67-47.82] (160.39)	47.2	40.76*** [39.79-41.73] (82.22)	40.7	-6.81*** [-10.14,-3.48] (-4.13)	-6.81	<0.01	-14.4157		0.61*** [0.48,0.75] (9.22)	-0.27*** [-0.42,-0.12] (-3.54)	-0.88*** [-1.10,-0.66] (-8.18)
Orange County, California	10510	9.87*** [9.79-9.94] (267.81)	9.87	9.06*** [8.93-9.18] (146.03)	9.06	-0.79*** [-1.37,-0.21] (-2.76)	-0.79	<0.01	-8.00405		-0.11*** [-0.14,-0.08] (-7.89)	0.00 [-0.03,0.03] (0.17)	0.11*** [0.07,0.15] (5.28)
Philadelphia County, Pennsylvania	9840	20.47*** [20.22-20.71] (163.23)	20.4	17.71*** [17.29-18.12] (83.90)	17.7	-2.81*** [-4.04,-1.58] (-4.62)	-2.81	<0.01	-13.7274		0.07*** [0.03,0.12] (3.18)	-0.08*** [-0.13,-0.03] (-3.03)	-0.15*** [-0.22,-0.09] (-4.62)
Pinellas County, Florida	9530	3.78*** [3.73-3.84] (135.32)	3.78	3.17*** [3.07-3.26] (67.32)	3.17	-0.53*** [-0.81,-0.25] (-3.88)	-0.53	<0.01	-14.0212		-0.04*** [-0.06,-0.01] (-2.79)	-0.01 [-0.02,0.00] (-1.51)	0.03 [-0.00,0.06] (1.79)
Wayne County, Michigan	9270	4.92*** [4.89-4.94] (416.56)	4.92	4.66*** [4.62-4.70] (234.40)	4.66	-0.83*** [-1.28,-0.37] (-3.66)	-0.83	<0.01	-16.8699		0.04*** [0.02,0.05] (5.09)	0.00 [-0.02,0.03] (0.33)	-0.03** [-0.06,-0.00] (-2.19)
Queens County, New York	9230	10.73*** [10.65-10.82] (238.78)	10.7	9.74*** [9.60-9.89] (128.79)	9.74	-2.34*** [-3.13,-1.54] (-5.94)	-2.34	<0.01	-21.808		0.04** [0.00,0.08] (2.06)	0.01 [-0.03,0.05] (0.48)	-0.03 [-0.09,0.03] (-1.02)
Palm Beach County, Florida	9170	5.79*** [5.72-5.86] (160.87)	5.79	6.58*** [6.47-6.70] (108.64)	6.58	0.25 [-0.16,0.66] (1.23)	0.25		4.31779		-0.01 [-0.03,0.01] (-0.89)	0.04*** [0.01,0.07] (2.73)	0.05*** [0.01,0.08] (2.74)
Marion County, Indiana	9150	5.58*** [5.50-5.65] (152.31)	5.58	4.77*** [4.65-4.89] (77.41)	4.77	-0.55*** [-0.77,-0.33] (-5.02)	-0.55	<0.01	-9.85663		-0.06*** [-0.07,-0.05] (-14.46)	-0.02** [-0.03,0.00] (-2.39)	0.04*** [0.02,0.06] (4.77)
Duval County, Florida	8970	3.47*** [3.47-3.47] (8349.60)	3.47	3.46*** [3.46-3.46] (4947.38)	3.46	-0.38*** [-0.52,-0.23] (-5.14)	-0.38	<0.01	-10.951		0.04*** [0.02,0.07] (3.44)	0.00** [0.00,0.00] (2.66)	-0.04*** [-0.06,-0.01] (-3.23)
Alameda County, California	8930	13.99*** [13.58-14.40] (67.00)	13.9	9.39*** [8.71-10.08] (26.73)	9.39	-2.63*** [-3.57,-1.70] (-5.72)	-2.63	<0.01	-18.7991		-0.09*** [-0.12,-0.06] (-5.54)	-0.15*** [-0.20,-0.11] (-6.74)	-0.06 [-0.13,0.00] (-2.00)
Mecklenburg County, North Carolina	8450	7.14*** [7.02-7.26] (117.62)	7.14	5.80*** [5.60-6.00] (56.80)	5.8	-1.05*** [-1.51,-0.58] (-4.55)	-1.05	<0.01	-14.7059		-0.06*** [-0.07,-0.05] (-15.49)	-0.03*** [-0.05,-0.01] (-2.92)	0.03*** [0.02,0.05] (4.06)
Hamilton County, Ohio	7720	5.55*** [5.45-5.66] (104.50)	5.55	4.38*** [4.21-4.56] (49.01)	4.38	-1.19*** [-1.54,-0.85] (-6.96)	-1.19	<0.01	-21.4414		0.03*** [0.02,0.04] (5.15)	-0.03*** [-0.05,-0.02] (-4.47)	-0.06*** [-0.07,-0.04] (-7.84)
Cuyahoga County, Ohio	7520	6.95*** [6.91-7.00] (283.55)	6.95	6.41*** [6.33-6.50] (155.38)	6.41	-0.94*** [-1.27,-0.61] (-5.70)	-0.94	<0.01	-13.5252		0.09*** [0.07,0.11] (10.06)	-0.02*** [-0.03,-0.01] (-3.27)	-0.11*** [-0.13,-0.09] (-12.32)
Suffolk County, Massachusetts	6520	63.90*** [62.90-64.89] (126.02)	63.9	52.74*** [51.07-54.41] (61.79)	52.7	-5.24*** [-7.22,-3.26] (-5.34)	-5.24	<0.01	-8.20031		1.13*** [1.02,1.24] (20.82)	-0.68*** [-0.78,-0.58] (-13.87)	-1.81*** [-1.94,-1.68] (-28.54)
Shelby County, Tennessee	6450	8.26*** [8.12-8.39] (118.62)	8.26	6.73*** [6.50-6.96] (57.40)	6.73	-1.23*** [-1.87,-0.59] (-3.90)	-1.23	<0.01	-14.891		0.07*** [0.03,0.11] (3.22)	-0.06*** [-0.09,-0.03] (-4.19)	-0.13*** [-0.18,-0.07] (-4.75)
Baltimore City, Maryland	6330	12.72*** [12.62-12.81] (261.54)	12.7	11.65*** [11.49-11.81] (142.31)	11.6	-1.84*** [-2.72,-0.95] (-4.19)	-1.84	<0.01	-14.4654		0.12*** [0.08,0.16] (6.03)	-0.03 [-0.06,0.01] (-1.51)	-0.15*** [-0.20,-0.10] (-5.88)
Dekalb County, Georgia	6290	4.85*** [4.81-4.90] (219.71)	4.85	4.37*** [4.30-4.44] (117.46)	4.37	-0.35*** [-0.59,-0.10] (-2.89)	-0.35	<0.01	-7.2165		0.03*** [0.01,0.05] (2.89)	-0.02*** [-0.03,-0.01] (-3.75)	-0.05*** [-0.08,-0.02] (-3.86)
Sacramento County, California	5920	7.92*** [7.88-7.96] (355.36)	7.92	7.43*** [7.36-7.50] (198.05)	7.43	-0.16 [-0.36,0.04] (-1.57)	-0.16		-2.0202		-0.07*** [-0.09,-0.04] (-5.62)	-0.01 [-0.02,0.00] (-1.76)	0.06*** [0.03,0.09] (4.13)
Montgomery County, Maryland	5770	7.24*** [7.20-7.27] (402.65)	7.24	6.84*** [6.78-6.90] (226.14)	6.84	-0.94*** [-1.46,-0.42] (-3.65)	-0.94	<0.01	-12.9834		0.14*** [0.11,0.18] (9.33)	-0.02** [-0.04,0.00] (-2.09)	-0.17*** [-0.20,-0.13] (-9.45)
Bronx County, New York	5570	27.14*** [26.82-27.47] (163.45)	27.1	23.49*** [22.94-24.04] (84.03)	23.4	-2.45*** [-3.28,-1.62] (-5.98)	-2.45	<0.01	-9.02727		0.12** [0.02,0.23] (2.31)	-0.15*** [-0.19,-0.10] (-6.69)	-0.27*** [-0.40,-0.15] (-4.35)
Hudson County, New Jersey	4650	5.10*** [5.05-5.16] (195.48)	5.1	4.53*** [4.44-4.62] (103.06)	4.53	-0.75*** [-0.98,-0.52] (-6.51)	-0.75	<0.01	-14.7059		-0.01 [-0.01,0.00] (-1.73)	-0.01 [-0.02,0.01] (-1.15)	-0.00 [-0.02,0.01] (-0.23)
Orleans Parish, Louisiana	4590	13.52*** [13.32-13.72] (132.83)	13.5	11.28*** [10.95-11.62] (65.85)	11.2	-1.70*** [-2.66,-0.74] (-3.59)	-1.7	<0.01	-12.574		-0.06*** [-0.08,-0.04] (-5.84)	-0.06*** [-0.10,-0.02] (-2.85)	-0.00 [-0.05,0.04] (-0.09)
Essex County, New Jersey	4090	14.27*** [14.07-14.46] (143.99)	14.2	12.09*** [11.76-12.41] (72.47)	12	-2.66*** [-3.66,-1.66] (-5.39)	-2.66	<0.01	-18.6405		0.03 [-0.04,0.09] (0.75)	-0.04** [-0.08,-0.01] (-2.62)	-0.07** [-0.13,-0.01] (-2.23)
Prince George's County, Maryland	4040	5.38*** [5.32-5.44] (172.07)	5.38	4.69*** [4.59-4.80] (89.15)	4.69	-0.96*** [-1.48,-0.45] (-3.82)	-0.96	<0.01	-17.8439		0.14*** [0.12,0.16] (15.08)	-0.04*** [-0.06,-0.01] (-2.93)	-0.17*** [-0.21,-0.14] (-10.36)
Gwinnett County, Georgia	3240	2.75*** [2.74-2.76] (763.29)	2.75	2.67*** [2.66-2.68] (440.39)	2.67	0.17 [-0.13,0.46] (1.15)	0.17		6.18182		-0.03*** [-0.05,-0.01] (-2.83)	0.00 [-0.01,0.01] (-0.63)	0.03** [0.00,0.05] (2.43)
Cobb County, Georgia	3070	5.86*** [5.84-5.88] (625.53)	5.86	5.65*** [5.62-5.68] (358.55)	5.65	-0.14 [-0.44,0.16] (-0.95)	-0.14		-2.38908		0.04*** [0.02,0.06] (4.18)	-0.02** [-0.03,0.00] (-2.19)	-0.06*** [-0.09,-0.03] (-4.06)
East Baton Rouge Parish, Louisiana	1810	11.51*** [11.34-11.67] (135.30)	11.5	9.64*** [9.36-9.92] (67.31)	9.64	-0.76 [-1.89,0.37] (-1.36)	-0.76		-6.60295		-0.11*** [-0.16,-0.05] (-3.97)	-0.06*** [-0.10,-0.02] (-2.97)	0.05 [-0.00,0.10] (1.92)
Note:
a: Before pandemic period is defined as December 29,2019, through the week of March 8,2020. The during pandemic period is defined the week of March 29, 2020, through the week of November 8, 2020.
Asterisks indicate statistical significance at the 5% (**) and 1% (***) levels. Autocorrelation is addressed by using Newey–West standard errors to calculate CI, with lag up to 5.
Numbers in brackets present 95% confidence intervals. t statistics in parentheses. Intervention week is March 29 ,2020.
b: Predicted levels of PrEP coverage are calculated from a linear regression of the weekly PrEP coverage on the weekly trends.
c: The change in level reports the coefficient of immediate change in the outcome in the interrupted time series analysis.
d: This column reports (Change in Level/Level Before Pandemic)x100
e: The trend is estimated as the coefficient on the weekly trend in the interrupted time series analysis.
f: This column reports the coefficient on the interaction term (Covid-19 x Trend) in the interrupted time series analysis.
